# Supplementary material for: Investigation of the Infection of Enterocytozoon bieneusi in Sheep and Goats in Jiangsu, China
Source: Vet Sci. 2024 Jul 19;11(7):327. doi: 10.3390/vetsci11070327 (PMC11281593; doi:10.3390/vetsci11070327)
Supplement: Supplementary file 1 [file vetsci-11-00327-s001.zip]

Archive with 1 entries (1 files):
- vetsci-3091914-supplementary.xlsx
