# Supplementary material for: Investigation of the Infection of Enterocytozoon bieneusi in Sheep and Goats in Jiangsu, China
Source: Vet Sci. 2024 Jul 19;11(7):327. doi: 10.3390/vetsci11070327 (PMC11281593; doi:10.3390/vetsci11070327)
Supplement: Supplementary file 1 [file vetsci-11-00327-s001.zip › vetsci-3091914-supplementary.xlsx]

## Sheet: Sheet1
Genotypes of E. bieneusi infection in human, goat, and sheep
Human	Goat		Sheep
Human only	Animals only	Zoonotic	Animals only	Zoonotic
A-like, B, B (Type I), CAF2, CAF3, CAF4, C-like01, C-like04, CQ-H1, CQH10, CQH11, CQ-H2, CQ-H3, CQ-H4, CQH5, CQH6, CQH7, CQH8, CQH9, CXJH2, CXJH3, D_new5, D_new6, D_new7, E_new1, E_new2, E_new3, ETMK1, GX25, GX456, GX458, HAN1, Henan-II, HhMzEb1, HNM-III like, Hum_q2, Hum_q3, Ind1, Ind2, Ind5, Ind8, IV-like01, MMR23, MMR25, MMR86, MMR87, NEC1, NEC2, NEC3, NEC4, NEC5, Nig1, Nig2, Nig3, Nig4, Nig4_…	AHG1, AHG2, CC1 (CHG16), CD6 (CHG14), CHC8, CHG1, CHG10, CHG11, CHG12, CHG13, CHG17, CHG18, CHG2, CHG20, CHG21, CHG22, CHG24, CHG25, CHG3, CHG5, CHG6, CHG7, CHG8, CHG9, CHS7, CM21, CM4, CM7, COS-I, COS-II, PigEb4, PigEBITS4 (CHG19), SX1, YNS1	BEB6, CAF1, CHG23, CHS5, D, E, EbpA, EbpC, F, J, Peru6, W	AHS2, BEB18, BEB19, BEB7, CGS1, CHC8, AHS1, CHG1, CHG2, CHG13, CHG19, CHG3, CHHLJS2, CHNXS1, CHS10, CHS11, CHS12, CHS13, CHS14, CHS15, CHS16, CHS17, CHS3, CHS6, CHS7, CHS8, CHS9, CHXJS1, CM7, COS-I, COS-II, COS-III, COS-IV, COS-V, COS-VI, COS-VII, CTS1, CTS2, ERUSS1, ET-L1, ET-L2, NESH1, NESH2, NESH3, NESH4, NESH5, NESH6, NX1, NX2, NX3, NX4, NX5, NX7, OEB1, OEB2, TREb2, TREb3, TREb4, TREb5, XJS1,…	BEB6, CHHLJS1, CHS4, JSS1, NX6, CS-4, D, EbpA, CHS5, EbpC, CTS3, H, I, LW1, O, Peru6, PigEBITS5
